# Supplementary material for: Comprehensive Characterization of Simple Sequence Repeats in Eggplant (Solanum melongena L.) Genome and Construction of a Web Resource
Source: Front Plant Sci. 2018 Mar 28;9:401. doi: 10.3389/fpls.2018.00401 (PMC5883146; doi:10.3389/fpls.2018.00401)
Supplement: Supplementary file 1 [file Data_Sheet_1.xlsx]

## Sheet: S1 Table
Supplementary Table S1. List of the 15 genome sequences analysed for SSR identification in the present study
Latin name	Chromosome number	Estimated genome Size (Mbp)	Sequence type	Accession/version	Number of sequences (in used version)	Assembled sequence (Mbp)	Source
Solanum melongena	12	1.2	Complete genome	v3	12 pseudomolecules + 8955 unplaced scaffolds	1.06	http://www.eggplantgenome.org/
Solanum melongena	12	1.127	Draft genome data	SME_r2.5.1	33,873 unplaced scaffolds	833	http://eggplant.kazusa.or.jp/
Solanum lycopersicum	12	900	Complete genome	ITAG_v3	12 pseudomolecules + ch0 (joined unplaced scaffolds)	828	https://solgenomics.net/
Solanum pimpinellifolium	12	739	Draft genome data	A-1.0	309695 unplaced scaffolds	689	https://solgenomics.net/
Solanum pennellii	12	1.2	Complete genome	Spenn_v1	12 pseudomolecules + ch0 (joined unplaced scaffolds)	942	https://solgenomics.net/
Solanum tuberosum	12	844	Complete genome	PGSC_DM_v4.03	12 pseudomolecules + ch0 (joined unplaced scaffolds)	773	https://solgenomics.net/
Capsicum annuum	12	3.48	Complete genome	CM334_v1.5	12 pseudomolecules + 36632 unplaced scaffolds	3.184	http://peppergenome.snu.ac.kr/
Capsicum chinense	12	3.2	Draft genome data	v0.5	239495 unplaced scaffolds	2,953	http://peppergenome.snu.ac.kr/
Capsicum baccatum	12	3.9	Complete genome	v1.2	12 pseudomolecules + 8586 unplaced scaffolds	3.2	http://peppergenome.snu.ac.kr/
Nicotiana tabacum	24	4.5	Complete genome	Nitab_v4.5	24 pseudomolecules	2.924	https://solgenomics.net/
Nicotiana attenuata	12	2.57	Complete genome	NIATTr2	12 pseudomolecules + ch0 (joined unplaced scaffolds)	2.37	https://solgenomics.net/
Nicotiana benthamiana	19	3.5	Draft genome data	Niben.genome.v1.0.1	56,094 unplaced scaffolds	2,970	https://solgenomics.net/
Petunia axillaris	7	1.4	Draft genome data	v.1.6.2	83639 unplaced scaffolds	1.26	https://solgenomics.net/
Petunia inflata	7	1.4	Draft genome data	v.1.0.1	136283 unplaced scaffolds	1.29	https://solgenomics.net/
Coffea canephora	11	710	Complete genome	V1	11 pseudomolecules + ch0 (joined unplaced scaffolds)	568	https://solgenomics.net/

## Sheet: S2 Table 
Supplementary Table S2. Frequency of the main identified SSR motifs (considering sequence complementary) classified by number of repeats
Repeats	4	5	6	7	8	9	10	11	12	13	14	15	16	17	18	19	20	21	22	23	24	25	26	27	28	29	30	>30	Total
Mono-
A/T	-	-	-	-	-	-	-	-	-	-	-	3110	1991	1144	767	518	372	292	230	186	153	118	75	67	38	29	20	379	9489
C/G	-	-	-	-	-	-	-	-	-	-	-	514	340	213	171	106	77	64	48	33	32	18	12	15	3	4	-	13	1663
Di-
AT/AT	-	-	-	-	7933	5816	4507	3393	2523	2283	1821	1696	1582	1482	1460	1394	1319	1226	1125	1066	966	843	871	734	627	603	510	3071	48851
AC/GT	-	-	-	-	1217	935	468	381	222	171	142	95	98	93	71	59	31	31	29	31	21	20	14	11	7	5	4	34	4190
AG/CT	-	-	-	-	860	651	425	303	232	184	175	151	127	131	88	101	73	60	66	43	31	19	12	13	7	4	4	20	3780
CG/CG	-	-	-	-	34	15	2	6	1	-	-	1	-	-	-	-	-	-	-	-	-	-	-	-	-	-	-	0	59
Tri-
AAC/GTT	-	11087	7314	3351	1477	646	328	166	92	60	37	34	20	15	11	12	16	4	7	4	3	3	4	2	4	4	5	28	24734
AAT/ATT	-	4587	2201	1217	782	706	339	307	243	211	216	192	185	191	157	193	197	186	136	139	132	125	101	98	105	78	69	164	13257
AAG/CTT	-	3140	1037	628	344	170	90	83	69	47	26	15	21	20	12	10	14	8	6	5	2	3	3	6	5	3	4	28	5799
ATC/ATG	-	907	275	100	58	35	13	13	7	9	8	3	3	3	5	2	1	-	1	1	-	-	1	-	-	-	-	5	1450
AGG/CCT	-	745	367	114	63	84	22	14	11	12	7	1	-	-	-	-	-	-	-	-	-	-	-	-	-	-	-	2	1442
ACC/GGT	-	489	138	46	20	16	8	2	3	-	-	1	-	-	-	-	-	-	-	-	-	-	-	-	-	-	-	0	723
ACT/AGT	-	302	122	146	26	19	10	7	5	10	7	1	2	2	3	1	4	1	-	1	2	1	1	-	-	-	-	0	673
AGC/CTG	-	304	122	107	23	10	2	2	2	2	-	-	-	1	1	-	-	-	-	-	-	-	-	-	-	-	-	0	576
CCG/CGG	-	252	46	10	3	2	-	1	-	-	-	-	-	-	-	-	-	-	-	-	-	-	-	-	-	-	-	0	314
ACG/CGT	-	72	26	9	3	2	3	1	-	1	-	-	1	2	-	-	-	-	-	-	-	-	-	-	-	-	-	0	120
Tetra-
AAAT/ATTT	3028	865	313	107	50	27	11	8	12	7	2	2	4	-	-	3	-	1	1	-	-	-	-	-	-	-	-	1	4442
ACAT/ATGT	730	243	91	53	34	21	13	11	4	1	3	3	2	1	1	1	-	1	-	-	-	-	-	-	-	-	-	0	1213
AAAG/CTTT	727	142	57	19	12	7	10	6	7	4	3	3	2	2	3	-	1	1	-	-	-	-	-	-	-	-	-	0	1006
AATT/AATT	550	154	36	8	4	-	-	-	-	-	-	-	-	-	-	-	-	-	-	-	-	-	-	-	-	-	-	0	752
AGAT/ATCT	303	87	111	30	18	8	10	6	4	5	5	-	-	1	4	3	2	-	-	1	-	1	-	-	-	-	-	3	602
AAAC/GTTT	206	47	4	-	-	-	-	-	-	-	-	-	-	-	-	-	-	-	-	-	-	-	-	-	-	-	-	0	257
AATG/ATTC	205	26	12	4	-	2	1	-	-	-	-	-	-	-	-	1	-	-	-	-	-	-	-	-	-	-	-	0	251
AATC/ATTG	156	15	2	-	1	-	-	-	-	-	-	-	-	-	-	-	-	-	-	-	-	-	-	-	-	-	-	0	174
AACT/AGTT	135	16	3	1	1	-	-	-	-	-	-	-	-	-	-	-	-	-	-	-	-	-	-	-	-	-	-	0	156
ACAG/CTGT	32	20	13	7	19	1	-	-	-	1	-	-	1	-	-	1	1	-	-	-	1	-	-	-	-	-	-	0	97
Penta-
AAAAT/ATTTT	599	117	25	3	1	1	-	1	-	-	-	-	-	-	-	-	-	-	-	-	-	-	-	-	-	-	-	0	747
ATATC/ATATG	187	112	43	7	4	7	2	2	3	1	2	3	4	1	2	-	-	-	-	-	-	-	-	-	-	-	-	8	388
AAACC/GGTTT	273	90	13	-	-	-	-	-	-	-	-	-	-	-	-	-	-	-	-	-	-	-	-	-	-	-	-	0	376
AATAT/ATATT	180	63	16	10	6	5	4	1	5	6	2	3	4	1	8	1	-	1	-	-	-	-	1	-	-	-	-	10	327
AAAAG/CTTTT	167	45	7	4	1	-	-	-	-	-	-	-	-	-	-	-	-	-	-	-	-	-	-	-	-	-	-	0	224
AGATG/ATCTC	166	33	8	3	3	2	1	-	-	-	-	1	-	-	-	-	-	-	-	-	-	-	-	-	-	-	-	0	217
AACAC/GTGTT	146	55	8	2	1	-	-	-	-	1	-	-	-	-	-	-	-	-	-	-	-	-	-	-	-	-	-	0	213
AACTC/AGTTG	146	24	3	1	-	1	-	-	-	-	-	-	-	-	-	-	-	-	-	-	-	-	-	-	-	-	-	0	175
AAATT/AATTT	110	14	2	2	-	-	-	-	-	-	-	-	-	-	-	-	-	-	-	-	-	-	-	-	-	-	-	0	128
ACCCC/GGGGT	104	15	-	-	-	-	-	-	-	-	-	-	-	-	-	-	-	-	-	-	-	-	-	-	-	-	-	0	119
AATAC/ATTGT	81	18	5	5	1	-	1	1	1	-	-	-	1	1	1	-	1	-	-	-	-	-	-	-	-	-	-	1	118
AAAAC/GTTTT	57	16	2	1	-	-	-	-	-	-	-	-	-	-	-	-	-	-	-	-	-	-	-	-	-	-	-	0	76
AAAGG/CCTTT	51	6	2	-	-	-	-	-	-	-	-	-	-	-	-	-	-	-	-	-	-	-	-	-	-	-	-	0	59
AACCC/GGGTT	42	7	-	-	-	-	-	-	-	-	-	-	-	-	-	-	-	-	-	-	-	-	-	-	-	-	-	0	49
AAATC/ATTTG	43	4	1	-	-	-	-	-	-	-	-	-	-	-	-	-	-	-	-	-	-	-	-	-	-	-	-	0	48
AAGAG/CTCTT	37	5	1	2	-	-	-	-	-	-	-	-	-	-	-	-	-	-	-	-	-	-	-	-	-	-	-	0	45
ACCAT/ATGGT	29	9	2	-	1	-	-	-	-	-	-	-	1	-	-	-	-	-	-	-	-	-	-	-	-	-	-	0	42
CCCCG/CGGGG	29	7	-	1	-	-	-	-	-	-	-	-	-	-	-	-	-	-	-	-	-	-	-	-	-	-	-	0	37
AATCC/ATTGG	23	9	-	1	-	-	-	-	-	-	-	-	-	-	-	-	-	-	-	-	-	-	-	-	-	-	-	0	33
AACAT/ATGTT	17	-	-	-	-	1	-	-	-	-	1	-	1	-	-	-	-	-	-	-	-	-	-	-	-	-	-	1	21
Hexa-
AACAAT/ATTGTT	92	33	24	10	7	6	2	-	2	-	1	1	1	-	-	-	-	-	-	-	-	-	-	1	1	-	-	0	181
AAAAAT/ATTTTT	142	22	8	6	-	1	-	1	-	-	-	-	-	-	-	-	-	-	-	-	-	-	-	-	-	-	-	0	180
AAGAGG/CCTCTT	58	35	20	7	5	4	4	7	1	1	-	-	-	-	-	-	-	-	-	-	-	-	-	-	-	-	-	1	143
ACATAT/ATATGT	76	14	8	1	3	3	3	2	2	1	1	2	-	-	1	-	-	-	-	1	1	-	-	-	-	-	-	3	122
ACCACG/CGTGGT	109	10	-	1	-	-	-	-	-	-	-	-	-	-	-	-	-	-	-	-	-	-	-	-	-	-	-	0	120
ACCTCG/AGGTCG	8	99	-	-	-	-	-	-	-	-	-	-	-	-	-	-	-	-	-	-	-	-	-	-	-	-	-	0	107
AAGGAG/CCTTCT	40	27	10	5	1	6	3	4	4	-	-	-	1	-	-	-	-	-	-	-	1	-	-	-	-	-	-	1	103
AAATCC/ATTTGG	44	20	13	2	3	-	1	-	-	-	-	-	1	-	-	-	-	-	-	-	-	-	-	-	-	-	-	0	84
AAGCCG/CGGCTT	32	18	10	6	4	5	-	-	1	-	-	-	-	-	-	-	-	-	-	-	-	-	-	-	-	-	-	1	77
AAAAAC/GTTTTT	51	7	6	2	3	1	-	-	1	-	-	2	-	-	-	-	-	-	-	-	-	-	-	-	-	-	-	0	73
AAAAAG/CTTTTT	48	12	7	3	1	1	-	-	-	-	-	-	-	-	-	-	-	-	-	-	-	-	-	-	-	-	-	0	72
AATAGT/ACTATT	29	17	3	1	2	2	2	-	-	2	-	2	1	-	-	-	-	-	-	-	-	-	-	-	-	-	-	2	63
AATCAC/ATTGTG	31	7	1	-	-	1	1	-	-	-	-	-	-	-	-	-	-	-	-	-	-	-	-	-	-	-	-	0	41
ACACCC/GGGTGT	21	8	4	1	2	-	1	-	1	1	-	-	-	-	-	-	-	-	-	-	-	-	-	-	-	-	-	0	39
AACAGC/CTGTTG	20	8	3	1	3	1	-	-	1	1	-	-	-	-	-	-	-	-	-	-	-	-	-	-	-	-	-	0	38
AATACT/AGTATT	23	8	2	3	1	-	-	-	-	-	-	-	1	-	-	-	-	-	-	-	-	-	-	-	-	-	-	0	38
ACCCCC/GGGGGT	33	3	-	-	-	-	-	-	-	-	-	-	-	-	-	-	-	-	-	-	-	-	-	-	-	-	-	1	37
AAAATT/AATTTT	28	7	1	-	-	-	-	-	-	-	-	-	-	-	-	-	-	-	-	-	-	-	-	-	-	-	-	0	36
AGATAT/ATATCT	15	6	2	3	1	1	1	1	-	-	1	-	-	-	-	-	-	-	-	-	-	-	-	-	-	-	-	1	32
AACAAG/CTTGTT	14	7	1	-	2	1	1	-	-	-	-	-	-	-	-	-	-	-	-	-	-	-	-	-	-	-	-	0	26
AATGAT/ATCATT	14	2	1	-	-	-	2	3	-	-	1	1	-	-	-	-	-	-	-	-	-	-	-	-	-	-	-	1	25
AACATC/ATGTTG	18	2	2	1	-	-	-	1	-	-	-	-	-	-	-	-	-	-	-	-	-	-	-	-	-	-	-	0	24
ACCTCC/AGGTGG	16	5	1	-	1	-	-	-	-	-	-	-	-	-	-	-	-	-	-	-	-	-	-	-	-	-	-	0	23
AAATAT/ATATTT	17	4	1	-	-	-	-	-	-	-	-	-	-	-	-	-	-	-	-	-	-	-	-	-	-	-	-	0	22
AAAAGG/CCTTTT	20	1	-	-	-	-	-	-	-	-	-	-	-	-	-	-	-	-	-	-	-	-	-	-	-	-	-	0	21
ACCATC/ATGGTG	10	5	1	-	-	2	1	-	-	1	1	-	-	-	-	-	-	-	-	-	-	-	-	-	-	-	-	0	21
AATCCG/ATTCGG	6	5	4	2	-	-	-	-	3	-	-	-	-	-	-	-	-	-	-	-	-	-	-	-	-	-	-	0	20
Other	1153	214	68	47	20	11	17	6	3	3	3	1	0	0	1	0	1	0	0	1	0	1	0	0	0	0	0	1	1551
Total	10727	24755	12629	6101	13040	9241	6311	4745	3466	3027	2465	5838	4395	3304	2767	2406	2110	1876	1649	1512	1345	1152	1095	947	797	730	616	3785	132831

## Sheet: S3 Table
Supplementary Table S3. Frequency and distribution of main repeat motif types (considering sequence complementary) in 12 chromosomes and unmapped scaffolds of the eggplant genome
	Whole genome		LG01	LG02	LG03	LG04	LG05	LG06	LG07	LG08	LG09	LG10	LG11	LG12	LG00
Repeats	Number	%	%	%	%	%	%	%	%	%	%	%	%	%	%
A/T	9489	0.850879	0.866457	0.857692	0.858768	0.835616	0.849315	0.856122	0.82634	0.834158	0.852518	0.849624	0.860825	0.824742	0.872904
C/G	1663	0.149121	0.133543	0.142308	0.141232	0.164384	0.150685	0.143878	0.17366	0.165842	0.147482	0.150376	0.139175	0.175258	0.127096
Total number Mono-	11152		1256	514	1045	799	508	965	847	801	551	792	576	673	1825
AT/AT	48851	0.858843	0.851471	0.860534	0.825079	0.87022	0.847965	0.849884	0.876679	0.848692	0.848601	0.856602	0.872574	0.831308	0.862993
AC/GT	4190	0.0736639	0.0746189	0.0728652	0.0841683	0.0587219	0.0765081	0.0761021	0.0662313	0.0755317	0.0806363	0.0714624	0.0640362	0.0957898	0.0774491
AG/CT	3780	0.0664557	0.072492	0.0656116	0.0896078	0.0708117	0.0750368	0.0726218	0.0563433	0.0750428	0.0691168	0.0693327	0.063066	0.0703589	0.0591603
CG/CG	59	0.00103727	0.00141794	0.00098912	0.00114515	0.000246731	0.000490436	0.00139211	0.000746269	0.000733317	0.00164564	0.00260293	0.000323415	0.00254309	0.000397583
Total number Di-	56880		5604	3006	3458	4023	2027	4285	5330	4056	1809	4186	3069	3521	12506
AAC/GTT	24734	0.503871	0.537826	0.478949	0.468478	0.474291	0.503268	0.474911	0.526304	0.514405	0.387153	0.452058	0.568966	0.521066	0.527622
AAT/ATT	13257	0.270066	0.255064	0.247931	0.316614	0.316921	0.303268	0.262291	0.248997	0.260243	0.324653	0.292671	0.234776	0.257667	0.255243
AAG/CTT	5799	0.118135	0.11141	0.154732	0.1031	0.106887	0.10915	0.168779	0.110789	0.119718	0.177083	0.11998	0.102715	0.124964	0.100468
ATC/ATG	1450	0.0295388	0.0227367	0.0316661	0.0292581	0.0286694	0.0267974	0.0299037	0.0338832	0.0320102	0.0162037	0.0321285	0.0260455	0.0355403	0.0321161
AGG/CCT	1442	0.0293758	0.0243902	0.0259086	0.0229885	0.0299159	0.0196078	0.0248353	0.0325457	0.0294494	0.0491898	0.064006	0.0231108	0.0309544	0.0207865
ACC/GGT	723	0.0147287	0.0227367	0.0143937	0.0177638	0.0168277	0.0176471	0.0131779	0.0111458	0.0169654	0.0185185	0.0138052	0.011372	0.0126111	0.0116105
ACT/AGT	673	0.0137101	0.011575	0.0356243	0.00870777	0.00966033	0.00653595	0.0141916	0.0254124	0.0153649	0.0109954	0.0117972	0.0132062	0.00859845	0.0103933
AGC/CTG	576	0.011734	0.0105415	0.0104354	0.0282132	0.0137114	0.00980392	0.00810948	0.00802497	0.00800256	0.0109954	0.0102912	0.0128393	0.00601892	0.0140449
CCG/CGG	314	0.00639668	0.00165358	-	0.00139324	0.00124649	0.00196078	0.000760264	0.00156041	0.00160051	0.00231481	0.00125502	0.00110051	0.00143308	0.0246255
ACG/CGT	120	0.00244459	0.00206697	0.000359842	0.00348311	0.00186974	0.00196078	0.00304105	0.00133749	0.00224072	0.00289352	0.00200803	0.00586941	0.00114646	0.00308989
Total number Tri-	49088		4811	2764	2856	3184	1522	3913	4461	3108	1719	3959	2711	3466	10614
AAAT/ATTT	4442	0.47115	0.484324	0.455947	0.455137	0.493274	0.515464	0.471584	0.470443	0.489645	0.512887	0.441138	0.497967	0.5	0.439646
ACAT/ATGT	1213	0.128659	0.123243	0.140969	0.118336	0.136024	0.0927835	0.0906892	0.152709	0.14497	0.0876289	0.111255	0.107724	0.16548	0.149502
AAAG/CTTT	1006	0.106703	0.0875676	0.147577	0.104031	0.083707	0.064433	0.076179	0.121921	0.091716	0.100515	0.113842	0.128049	0.108541	0.128461
AATT/AATT	752	0.0797624	0.0994595	0.0594714	0.083225	0.0926756	0.110825	0.0773881	0.0628079	0.0857988	0.0798969	0.0776197	0.103659	0.0533808	0.0658915
AGAT/ATCT	602	0.0638524	0.0583784	0.0594714	0.0520156	0.0597907	0.0541237	0.0846433	0.0554187	0.0532544	0.0618557	0.141009	0.046748	0.0480427	0.0575858
AAAC/GTTT	257	0.0272592	0.0367568	0.030837	0.0208062	0.0254111	0.0515464	0.025393	0.0270936	0.0340237	0.0309278	0.0181113	0.0182927	0.024911	0.0227021
AATG/ATTC	251	0.0266228	0.0194595	0.0396476	0.0273082	0.0269058	0.0231959	0.019347	0.023399	0.0295858	0.0257732	0.0258732	0.0304878	0.0213523	0.0332226
AATC/ATTG	174	0.0184557	0.0324324	0.00881057	0.0208062	0.019432	0.0257732	0.0205562	0.0147783	0.0177515	0.0283505	0.00905563	0.00813008	0.0213523	0.0143965
AACT/AGTT	156	0.0165465	0.0118919	0.0110132	0.0143043	0.0209268	0.0180412	0.0169287	0.0197044	0.0118343	0.0180412	0.0232859	0.0182927	0.019573	0.0160576
ACAG/CTGT	97	0.0102885	-	0.00220264	0.0364109	0.00597907	0.00257732	0.0592503	0.00492611	0.00147929	0.00515464	0.00129366	-	-	0.00498339
Total number Tetra-	9428		916	449	760	661	383	819	799	669	381	760	489	559	1783
AAAAT/ATTTT	747	0.1992	0.215457	0.173469	0.180055	0.165493	0.219512	0.202899	0.205882	0.198556	0.285714	0.2	0.188172	0.25	0.166419
ATATC/ATATG	388	0.103467	0.210773	0.0765306	0.0831025	0.183099	0.109756	0.0869565	0.0915033	0.101083	0.0124224	0.0571429	0.0806452	0.047619	0.117385
AAACC/GGTTT	376	0.100267	0.0749415	0.137755	0.0775623	0.0985915	0.134146	0.148551	0.107843	0.111913	0.136646	0.125	0.0913978	0.0515873	0.0861813
AATAT/ATATT	327	0.0872	0.0819672	0.0765306	0.149584	0.0598592	0.0853659	0.108696	0.0784314	0.111913	0.0993789	0.0964286	0.0860215	0.0833333	0.0965825
AAAAG/CTTTT	224	0.0597333	0.0421546	0.0408163	0.0720222	0.0633803	0.0487805	0.0797101	0.0261438	0.0758123	0.0621118	0.0428571	0.0537634	0.0555556	0.0728083
AGATG/ATCTC	217	0.0578667	0.0327869	0.102041	0.0609418	0.0598592	0.0243902	0.057971	0.0784314	0.0505415	0.0372671	0.0642857	0.0860215	0.0436508	0.0564636
AACAC/GTGTT	213	0.0568	0.0374707	0.0255102	0.0304709	0.0774648	0.0182927	0.0471014	0.0686275	0.0505415	0.0745342	0.0321429	0.0322581	0.107143	0.0817236
AACTC/AGTTG	175	0.0466667	0.0187354	0.0663265	0.0277008	0.056338	0.0365854	0.0326087	0.0522876	0.0649819	0.0372671	0.0714286	0.0376344	0.031746	0.0564636
AAATT/AATTT	128	0.0341333	0.0468384	0.0102041	0.033241	0.0352113	0.0182927	0.0217391	0.0294118	0.0361011	0.0621118	0.0321429	0.0537634	0.0436508	0.0237741
ACCCC/GGGGT	119	0.0317333	0.028103	0.0102041	0.099723	0.0140845	0.0243902	0.0144928	0.0294118	0.0180505	0.0496894	0.0178571	0.0537634	0.0396825	0.0148588
AATAC/ATTGT	118	0.0314667	0.0257611	0.0357143	0.0415512	0.0246479	0.0487805	0.0217391	0.0522876	0.0252708	0.0124224	0.0428571	0.0215054	0.015873	0.0297177
AAAAC/GTTTT	76	0.0202667	0.0117096	0.0408163	0.0304709	0.0176056	0.0121951	0.0362319	0.0228758	0.0180505		0.0285714	0.00537634	0.0277778	0.0104012
Total number Penta-	3750		415	191	356	284	163	268	297	267	156	271	184	246	652
AACAAT/ATTGTT	181	0.0714568	0.0361446	0.0810811	0.0896861	0.05625	0.0113636	0.0343137	0.0755556	0.103659	0.0515464	0.180451	0.0136054	0.107345	0.0683112
AAAAAT/ATTTTT	180	0.071062	0.100402	0.0945946	0.0672646	0.1	0.0909091	0.0588235	0.0266667	0.0792683	0.103093	0.0488722	0.0544218	0.079096	0.0683112
AAGAGG/CCTCTT	143	0.0564548	0.0481928	0.027027	0.0179372	0.04375	0.0113636	0.191176	0.0355556	0.054878	0.0927835	0.0676692	0.0544218	0.0282486	0.0398482
ACATAT/ATATGT	122	0.0481642	0.0562249	0.0540541	0.0358744	0.03125		0.0392157	0.0444444	0.0426829	0.0515464	0.0601504	0.0272109	0.0564972	0.056926
ACCACG/CGTGGT	120	0.0473747	0.0682731	0.00675676	0.0672646	0.0875	0.0795455	0.0637255	0.0488889	0.0487805	0.0824742	0.0338346	0.0680272	0.039548	0.0379507
ACCTCG/AGGTCG	107	0.0422424	0.0441767	0.0202703	0.0672646	0.08125	0.0454545	0.0490196	0.0444444	0.0365854	0.0824742	0.0225564	0.0612245	0.0282486	0.0341556
AAGGAG/CCTTCT	103	0.0406632	0.064257	0.0540541	0.0627803	0.0125	0.0340909	0.00490196	0.0577778	0.0121951	0.0103093	0.0488722	0.0748299	0.0451977	0.0322581
AAATCC/ATTTGG	84	0.0331623	0.0281124	0.0608108	0.0269058	0.00625	0.0795455	0.0196078	0.0222222	0.0426829	0.0206186	0.018797	0.0748299	0.0282486	0.0398482
AAGCCG/CGGCTT	77	0.0303987	0.0281124	0.0472973	0.044843	0.0125	0.0340909	0.0147059	0.0266667	0.0121951	0.0618557	0.018797	0.0340136	0.0338983	0.0341556
AAAAAC/GTTTTT	73	0.0288196	0.0281124	0.0405405	0.0179372	0.03125	0.0113636	0.0392157	0.0622222	0.00609756		0.0225564	0.0204082	0.0451977	0.0417457
AAAAAG/CTTTTT	72	0.0284248	0.0401606	0.0337838	0.0179372	0.0375	0.0227273	0.0294118	0.0488889	0.0304878	0.0309278	0.018797	0.0204082	0.039548	0.0379507
AATAGT/ACTATT	63	0.0248717	0.0321285	0.0202703	0.00896861	0.0125		0.0196078	0.0266667	0.0670732		0.0413534	0.047619	0.0112994	0.0341556
Total number Hexa-	2533		242	137	212	147	87	194	214	155	91	246	139	168	501
Total number all motif	132831		13244	7061	8687	9098	4690	10444	11948	9056	4707	10214	7168	8633	27881

## Sheet: S4 Table
Supplementary Table S4. Frequency of all mono-/di-/trinucleotide SSR motif and of the ten most frequent tetra-/penta-/hexanucleotide SSR motif in all investigated genomes
Solanum melongena 67/3		S. melongena Nakate-Shinkuro		Solanum lycopersicum		Solanum pimpinellifolium		Solanum pennellii		Solanum tuberosum		Capsicum annuum		Capsicum chinense		Capsicum baccatum		Nicotiana tabacum		Nicotiana attenuata		Nicotiana benthamiana		Petunia axillaris		Petunia inflata		Coffea canephora
Repeats	%	Repeats	%	Repeats	%	Repeats	%	Repeats	%	Repeats	%	Repeats	%	Repeats	%	Repeats	%	Repeats	%	Repeats	%	Repeats	%	Repeats	%	Repeats	%	Repeats	%
A/T	0.850879	A/T	0.835189	A/T	0.56951	A/T	0.918504	A/T	0.736105	A/T	0.728412	A/T	0.99936	A/T	0.975611	A/T	0.888644	A/T	0.779165	A/T	0.575009	A/T	0.505017	A/T	0.888103	A/T	0.90017	A/T	0.943487
C/G	0.149121	C/G	0.164811	C/G	0.43049	C/G	0.0814962	C/G	0.263895	C/G	0.271588	C/G	0.000639649	C/G	0.0243893	C/G	0.111356	C/G	0.220835	C/G	0.424991	C/G	0.494983	C/G	0.111897	C/G	0.09983	C/G	0.0565134
AT/AT	0.85821	AT/AT	0.809425	AT/AT	0.785457	AT/AT	0.627328	AT/AT	0.787332	AT/AT	0.880303	AT/AT	0.784225	AT/AT	0.8077	AT/AT	0.85078	AT/AT	0.688007	AT/AT	0.736024	AT/AT	0.741686	AT/AT	0.602321	AT/AT	0.551883	AT/AT	0.57163
AC/GT	0.0737869	AG/CT	0.0971035	AC/GT	0.114229	AC/GT	0.20085	AC/GT	0.123023	AG/CT	0.0790212	AC/GT	0.114152	AC/GT	0.104278	AG/CT	0.0756595	AG/CT	0.184879	AG/CT	0.150744	AG/CT	0.154449	AG/CT	0.202248	AG/CT	0.227364	AG/CT	0.294299
AG/CT	0.0669655	AC/GT	0.0925004	AG/CT	0.0996496	AG/CT	0.171654	AG/CT	0.0889712	AC/GT	0.0406759	AG/CT	0.101422	AG/CT	0.0877843	AC/GT	0.0733378	AC/GT	0.126046	AC/GT	0.1121	AC/GT	0.103026	AC/GT	0.19276	AC/GT	0.21792	AC/GT	0.133167
CG/CG	0.00103727	CG/CG	0.000970722	CG/CG	0.000665013	CG/CG	0.000167795	CG/CG	0.000673854	CG/CG	0	CG/CG	0.000201572	CG/CG	0.000237326	CG/CG	0.0002225	CG/CG	0.00106785	CG/CG	0.00113122	CG/CG	0.000838681	CG/CG	0.00267125	CG/CG	0.0028332	CG/CG	0.000904421
AAC/GTT	0.503871	AAC/GTT	0.479928	AAT/ATT	0.622946	AAT/ATT	0.482971	AAT/ATT	0.660102	AAT/ATT	0.448444	AAC/GTT	0.348314	AAT/ATT	0.344101	AAT/ATT	0.345929	AAC/GTT	0.308221	AAC/GTT	0.210663	AAC/GTT	0.458899	AAT/ATT	0.46595	AAT/ATT	0.429669	AAT/ATT	0.365945
AAT/ATT	0.270066	AAT/ATT	0.260951	AAC/GTT	0.117472	AAC/GTT	0.162745	AAC/GTT	0.138	AAG/CTT	0.297347	AAT/ATT	0.282629	AAC/GTT	0.304058	AAC/GTT	0.269834	AAT/ATT	0.260408	AAG/CTT	0.187454	AAG/CTT	0.216238	AAG/CTT	0.227467	AAG/CTT	0.235254	AAG/CTT	0.262229
AAG/CTT	0.118135	AAG/CTT	0.131472	AAG/CTT	0.115462	AAG/CTT	0.162034	AAG/CTT	0.087511	AAC/GTT	0.121243	AAG/CTT	0.139171	AAG/CTT	0.139274	ATC/ATG	0.176496	AAG/CTT	0.235202	AAT/ATT	0.117501	AAT/ATT	0.164083	AAC/GTT	0.121661	AAC/GTT	0.150729	AGG/CCT	0.085819
ATC/ATG	0.0295388	ATC/ATG	0.0388045	ATC/ATG	0.0770385	ATC/ATG	0.115359	ATC/ATG	0.0647236	AGG/CCT	0.0535981	ATC/ATG	0.133548	ATC/ATG	0.123096	AAG/CTT	0.130035	ATC/ATG	0.0858918	ATC/ATG	0.0495548	ATC/ATG	0.0570574	ATC/ATG	0.0624659	ATC/ATG	0.0618093	ATC/ATG	0.0763593
AGG/CCT	0.0293758	AGG/CCT	0.0382166	ACC/GGT	0.0190203	AGG/CCT	0.0231003	ACC/GGT	0.012866	ATC/ATG	0.033009	ACC/GGT	0.0492296	ACC/GGT	0.0406712	ACC/GGT	0.0340622	AGG/CCT	0.0376731	AGG/CCT	0.0321851	AGG/CCT	0.0462742	ACT/AGT	0.0322778	ACC/GGT	0.0354354	AGC/CTG	0.0542015
ACC/GGT	0.0147287	ACC/GGT	0.018945	AGG/CCT	0.0165629	ACC/GGT	0.0205388	AGG/CCT	0.0124346	ACC/GGT	0.0175672	ACT/AGT	0.0209488	ACT/AGT	0.0215255	ACT/AGT	0.019289	ACT/AGT	0.0313769	AGC/CTG	0.024449	ACT/AGT	0.0229587	ACC/GGT	0.0316418	ACT/AGT	0.0296154	ACC/GGT	0.0541162
ACT/AGT	0.0137101	ACT/AGT	0.0154173	ACT/AGT	0.0150311	ACT/AGT	0.0163172	ACT/AGT	0.0108779	ACT/AGT	0.0174675	AGG/CCT	0.0122936	AGG/CCT	0.0127549	AGG/CCT	0.01486	ACC/GGT	0.0188054	ACC/GGT	0.0213472	ACC/GGT	0.0149376	AGG/CCT	0.0262811	AGG/CCT	0.0270615	AAC/GTT	0.0438896
AGC/CTG	0.011734	AGC/CTG	0.0110403	AGC/CTG	0.00826552	AGC/CTG	0.01072	AGC/CTG	0.00643298	AGC/CTG	0.00743865	AGC/CTG	0.00960611	AGC/CTG	0.00974664	AGC/CTG	0.00536503	AGC/CTG	0.0146183	ACT/AGT	0.0193402	AGC/CTG	0.0119455	AGC/CTG	0.0250091	AGC/CTG	0.0233535	ACT/AGT	0.0391171
CCG/CGG	0.00639668	ACG/CGT	0.00329904	ACG/CGT	0.00536142	ACG/CGT	0.00592923	ACG/CGT	0.00564527	CCG/CGG	0.00219174	ACG/CGT	0.00388655	ACG/CGT	0.00362324	ACG/CGT	0.00317463	ACG/CGT	0.00552733	ACG/CGT	0.00678733	CCG/CGG	0.00471834	ACG/CGT	0.00404325	ACG/CGT	0.00378174	CCG/CGG	0.0116755
ACG/CGT	0.00244459	CCG/CGG	0.00192716	CCG/CGG	0.00284027	CCG/CGG	0.000284603	CCG/CGG	0.00140663	ACG/CGT	0.00169362	CCG/CGG	0.000372116	CCG/CGG	0.00114981	CCG/CGG	0.000955285	CCG/CGG	0.00227535	CCG/CGG	0.00222595	ACG/CGT	0.00288854	CCG/CGG	0.0032028	CCG/CGG	0.0032906	ACG/CGT	0.00664735
AAAT/ATTT	0.47115	AAAT/ATTT	0.495579	AAAT/ATTT	0.338845	AAAT/ATTT	0.341861	AAAT/ATTT	0.326735	AAAT/ATTT	0.493274	AAAT/ATTT	0.370542	AAAT/ATTT	0.385307	AAAT/ATTT	0.384118	AAAT/ATTT	0.4803	AAAT/ATTT	0.0755896	AAAT/ATTT	0.399477	AAAT/ATTT	0.550235	AAAT/ATTT	0.490895	AAAT/ATTT	0.320427
ACAT/ATGT	0.128659	ACAT/ATGT	0.117685	AATT/AATT	0.150919	AATT/AATT	0.193615	AATT/AATT	0.208754	AATT/AATT	0.0840217	ACAT/ATGT	0.206711	AAAC/GTTT	0.316009	ACAT/ATGT	0.163545	AAAG/CTTT	0.121181	ACAT/ATGT	0.0304315	ACAT/ATGT	0.215987	AAAG/CTTT	0.122981	AAAG/CTTT	0.154196	AAAG/CTTT	0.180683
AAAG/CTTT	0.106703	AAAG/CTTT	0.113134	ACAT/ATGT	0.125022	ACAT/ATGT	0.110419	ACAT/ATGT	0.110095	AAAG/CTTT	0.0820156	AGAT/ATCT	0.0927429	ACAT/ATGT	0.205871	ATCC/ATGG	0.0976696	ACAT/ATGT	0.112501	AAAG/CTTT	0.0243452	AAAG/CTTT	0.118149	AATT/AATT	0.0705592	ACAT/ATGT	0.060867	AATG/ATTC	0.146409
AATT/AATT	0.0797624	AATT/AATT	0.0755527	AAAG/CTTT	0.112336	AGAT/ATCT	0.0827594	AATG/ATTC	0.080836	AGAT/ATCT	0.0724569	AAAC/GTTT	0.0819352	AGAT/ATCT	0.0908367	AGAT/ATCT	0.0951165	AATT/AATT	0.0854395	AGAT/ATCT	0.0194001	AAAC/GTTT	0.0614156	AACT/AGTT	0.0513086	AAAC/GTTT	0.0531473	ACAT/ATGT	0.0794457
AGAT/ATCT	0.0638524	AGAT/ATCT	0.0516255	AGAT/ATCT	0.0739283	AATG/ATTC	0.0744506	AGAT/ATCT	0.0764984	AATG/ATTC	0.0534576	AAAG/CTTT	0.062739	AATT/AATT	0.0617841	AATT/AATT	0.0621048	AAAC/GTTT	0.0520381	AATT/AATT	0.0141832	AATT/AATT	0.0568025	ACAT/ATGT	0.0501949	AACT/AGTT	0.0509699	AACG/CGTT	0.0719348
AAAC/GTTT	0.0272592	AATG/ATTC	0.0291287	AATG/ATTC	0.0565179	AAAG/CTTT	0.0579425	AAAG/CTTT	0.0609621	ACAT/ATGT	0.043781	AATT/AATT	0.0559891	AAAG/CTTT	0.0606463	AAAC/GTTT	0.0569096	AGAT/ATCT	0.0496979	AACT/AGTT	0.0101076	AGAT/ATCT	0.0346323	AAAC/GTTT	0.0392172	AATT/AATT	0.0452296	AGGG/CCCT	0.0259177
AATG/ATTC	0.0266228	AAAC/GTTT	0.0280884	AACT/AGTT	0.0344707	AACT/AGTT	0.0429649	AACT/AGTT	0.0332019	AAAC/GTTT	0.0317442	ATCC/ATGG	0.0206009	AACT/AGTT	0.0202534	AAAG/CTTT	0.0492207	AACT/AGTT	0.0208918	AAAC/GTTT	0.0100533	AACT/AGTT	0.0240292	AGAT/ATCT	0.0205234	AGAT/ATCT	0.0296912	AATT/AATT	0.0222152
AATC/ATTG	0.0184557	AATC/ATTG	0.0195059	AAAC/GTTT	0.0197725	AAAC/GTTT	0.023505	AAAC/GTTT	0.0196372	AATC/ATTG	0.0231296	AATG/ATTC	0.0200546	ATCC/ATGG	0.0201396	AATG/ATTC	0.0171293	AATC/ATTG	0.020594	ACCC/GGGT	0.00537985	AATC/ATTG	0.021344	ACCC/GGGT	0.0202848	ACCC/GGGT	0.0244458	AAAC/GTTT	0.0218978
AACT/AGTT	0.0165465	AACT/AGTT	0.0148244	ACCC/GGGT	0.0188976	ACGC/CGTG	0.0145403	ACGC/CGTG	0.0194795	ATCC/ATGG	0.0220675	AACT/AGTT	0.0194694	AATG/ATTC	0.0194189	AACT/AGTT	0.0148137	AATG/ATTC	0.0103395	AATC/ATTG	0.00489077	AGGG/CCCT	0.012531	AATC/ATTG	0.0164665	AATC/ATTG	0.0174188	ACTC/AGTG	0.015868
ACAG/CTGT	0.0102885	AGGG/CCCT	0.00845254	ACGC/CGTG	0.0187227	AATC/ATTG	0.0115885	ACCC/GGGT	0.0102524	AACT/AGTT	0.0198253	ACAG/CTGT	0.0126024	ACAG/CTGT	0.0111507	ACAG/CTGT	0.0141012	AGGG/CCCT	0.00748872	ACGT/ACGT	0.00412999	ACCC/GGGT	0.00716056	AATG/ATTC	0.01408	AATG/ATTC	0.0147466	AAGC/CTTG	0.0128002
AAAAT/ATTTT	0.1992	AAAAT/ATTTT	0.234153	AAAAT/ATTTT	0.348562	AAAAT/ATTTT	0.355587	AAAAT/ATTTT	0.344374	AAAAT/ATTTT	0.22589	AAAAT/ATTTT	0.352105	AAAAT/ATTTT	0.342256	AAAAT/ATTTT	0.316763	AAACG/CGTTT	0.000125094	AAAAG/CTTTT	0.211696	AAAAG/CTTTT	0.276295	AAATG/ATTTC	0.314515	AAATG/ATTTC	0.340408	AAAAT/ATTTT	0.310718
ATATC/ATATG	0.103467	ATATC/ATATG	0.0949082	AATAT/ATATT	0.144388	AATAT/ATATT	0.135629	AATAT/ATATT	0.130054	AATAT/ATATT	0.140069	AAAAG/CTTTT	0.0803718	AATAT/ATATT	0.0796106	AATAT/ATATT	0.0932621	AAGTC/ACTTG	0.000125094	AAAAT/ATTTT	0.0617978	AAAAT/ATTTT	0.195251	AAAAG/CTTTT	0.142609	AAAAG/CTTTT	0.176558	AAAAG/CTTTT	0.256586
AAACC/GGTTT	0.100267	AATAT/ATATT	0.0890197	AAAAG/CTTTT	0.0772702	AAAAG/CTTTT	0.0850316	AAAAG/CTTTT	0.0696542	AAACC/GGTTT	0.123708	AAACC/GGTTT	0.0687079	AAAAG/CTTTT	0.0773509	AAAAC/GTTTT	0.0806628	AATGG/ATTCC	0.000125094	AAAAC/GTTTT	0.0421348	AAAAC/GTTTT	0.0639717	AAAAT/ATTTT	0.131505	AAAAT/ATTTT	0.104637	ACTCG/AGTCG	0.0516059
AATAT/ATATT	0.0872	AAAAG/CTTTT	0.063734	AATAC/ATTGT	0.0552735	AATAC/ATTGT	0.0780042	AATAC/ATTGT	0.0599123	AACTC/AGTTG	0.109357	AATAT/ATATT	0.0550392	AAACC/GGTTT	0.0573614	AAAAG/CTTTT	0.0658724	ACCTG/AGGTC	0.000125094	AATAC/ATTGT	0.0385598	AAACC/GGTTT	0.0596546	ACCGG/CCGGT	0.0983278	ACCGG/CCGGT	0.0694876	AAAAC/GTTTT	0.0472754
AAAAG/CTTTT	0.0597333	AGATG/ATCTC	0.059231	AAATT/AATTT	0.0535815	AAATT/AATTT	0.0667604	AAATT/AATTT	0.0521189	AATAC/ATTGT	0.0594145	ACCAT/ATGGT	0.0441042	AAATT/AATTT	0.0422388	AAACC/GGTTT	0.0510819	ACGGC/CCGTG	0.000125094	ACGGG/CCCGT	0.0367722	AATAT/ATATT	0.0476845	AATAC/ATTGT	0.0706355	AATAC/ATTGT	0.0608355	AAAGG/CCTTT	0.0209311
AGATG/ATCTC	0.0578667	AACTC/AGTTG	0.0523034	ACCCC/GGGGT	0.0468133	AAAAC/GTTTT	0.0288124	ACCCC/GGGGT	0.0516318	AAAAG/CTTTT	0.0419059	AAATT/AATTT	0.0408238	ACCAT/ATGGT	0.0417174	CCCGG/CCGGG	0.0509449	ACGTC/ACGTG	0.000125094	AAACC/GGTTT	0.0242594	AATAC/ATTGT	0.0443485	AAAAC/GTTTT	0.0226087	AAACC/GGTTT	0.0262268	AAATT/AATTT	0.0202093
AACAC/GTGTT	0.0568	AAACC/GGTTT	0.0495324	AAGAG/CTCTT	0.0327129	AAGAG/CTCTT	0.0281096	ATATC/ATATG	0.0282513	AAATT/AATTT	0.0407577	AAAAC/GTTTT	0.0404593	ATATC/ATATG	0.0408483	ACCAT/ATGGT	0.0331416	ACTCT/AGAGT	0.000125094	ACCCC/GGGGT	0.0214505	AATGC/ATTGC	0.0319859	AAACC/GGTTT	0.0214047	AAAAC/GTTTT	0.0204137	AATAT/ATATT	0.0202093
AACTC/AGTTG	0.0466667	AACAC/GTGTT	0.0457222	AAAAC/GTTTT	0.0248167	ATATC/ATATG	0.021785	ACCCG/CGGGT	0.0272772	ATATC/ATATG	0.0258324	ATATC/ATATG	0.040277	AAAAC/GTTTT	0.0335477	AAATT/AATTT	0.0330047	AGATC/ATCTG	0.000125094	AATAT/ATATT	0.0196629	CCCGG/CCGGG	0.0270801	AATAT/ATATT	0.0183278	CCCCG/CGGGG	0.0186562	AAGAG/CTCTT	0.0198484
AAATT/AATTT	0.0341333	AAATT/AATTT	0.0398337	ATATC/ATATG	0.0219966	AACTC/AGTTG	0.0203795	AAGAG/CTCTT	0.026303	ACCCC/GGGGT	0.021527	AATAC/ATTGT	0.0251504	AATAC/ATTGT	0.0238137	ATATC/ATATG	0.0299918	AGCAT/ATGCT	0.000125094	CCCCG/CGGGG	0.01762	AAGAG/CTCTT	0.0223705	AACCG/CGGTT	0.0160535	AATAT/ATATT	0.0178451	AACCC/GGGTT	0.0176831
ACCCC/GGGGT	0.0317333	AATAC/ATTGT	0.0342917	ACCCG/CGGGT	0.0186125	AAATC/ATTTG	0.0140548	AACTC/AGTTG	0.0219191	AAAAC/GTTTT	0.0189437	AACTG/AGTTC	0.0211409	AAGAG/CTCTT	0.0170346	AATAC/ATTGT	0.0250616	AGCGG/CCGCT	0.000125094	AAGAG/CTCTT	0.00995914	AAATT/AATTT	0.0221743	CCCCG/CGGGG	0.0149833	AAACT/AGTTT	0.0164932	AAATC/ATTTG	0.0169614
AACAAT/ATTGTT	0.0714568	AAAAAT/ATTTTT	0.0821256	AACAAT/ATTGTT	0.0961899	AACCCT/AGGGTT	0.111816	AACAAT/ATTGTT	0.104637	AAGAGG/CCTCTT	0.168323	AGATAT/ATATCT	0.154368	AGATAT/ATATCT	0.155483	AGATAT/ATATCT	0.144235	AAAAAG/CTTTTT	0.138467	AAGCCG/CGGCTT	0.164313	AAAAAC/GTTTTT	0.346167	AAAAAG/CTTTTT	0.0660155	AGATAT/ATATCT	0.0808081	AAAAAT/ATTTTT	0.140595
AAAAAT/ATTTTT	0.071062	AACAAT/ATTGTT	0.0724638	AAAAAT/ATTTTT	0.0680824	AAAAAT/ATTTTT	0.0713719	AACCCT/AGGGTT	0.0994847	AAGGAG/CCTTCT	0.117296	AAAAAT/ATTTTT	0.139698	AAAAAT/ATTTTT	0.135288	AAAAAT/ATTTTT	0.114754	AAAAAT/ATTTTT	0.113917	AAAAAG/CTTTTT	0.097561	AAAAAG/CTTTTT	0.087296	AAGCCG/CGGCTT	0.0653419	AAAAAG/CTTTTT	0.0745921	AAAAAG/CTTTTT	0.128562
AAGAGG/CCTCTT	0.0564548	AAGAGG/CCTCTT	0.0665593	AACCCT/AGGGTT	0.0643348	ACGATG/ATCGTC	0.0650278	AATAGT/ACTATT	0.0638129	AACTTG/AAGTTC	0.0974155	ACATAT/ATATGT	0.0729144	ACATAT/ATATGT	0.0651466	AAATAT/ATATTT	0.108693	AAATCC/ATTTGG	0.0687036	AAATCC/ATTTGG	0.0881472	AAAAAT/ATTTTT	0.0487935	AGATAT/ATATCT	0.0606265	AACCCT/AGGGTT	0.0555556	ACAGAT/ATCTGT	0.108296
ACATAT/ATATGT	0.0481642	AAGGAG/CCTTCT	0.0665593	ACATAT/ATATGT	0.0462211	AAGGAG/CCTTCT	0.0515464	AAAAAT/ATTTTT	0.0550931	AAAAAT/ATTTTT	0.0679258	AAATCC/ATTTGG	0.0571491	AAATCC/ATTTGG	0.0551574	ACATAT/ATATGT	0.0575837	AAGCCG/CGGCTT	0.0591664	AATCCG/ATTCGG	0.0534874	AAGGAG/CCTTCT	0.0363733	AAGAGC/CTCTTG	0.0532166	AAGCCG/CGGCTT	0.0524476	AGCTCG/AGCTCG	0.0595313
ACCACG/CGTGGT	0.0473747	ACATAT/ATATGT	0.0456253	AAGGAG/CCTTCT	0.0449719	ACATAT/ATATGT	0.0515464	ACACGC/CGTGTG	0.0487515	AACAAT/ATTGTT	0.0563287	AAAAAG/CTTTTT	0.0549595	AAAAAG/CTTTTT	0.051683	AAATCC/ATTTGG	0.0465629	AGATAT/ATATCT	0.0591664	AGATAT/ATATCT	0.0436457	ACATAT/ATATGT	0.0328247	AAAAAT/ATTTTT	0.0444594	AAAAAT/ATTTTT	0.0485625	AAAAAC/GTTTTT	0.0329322
ACCTCG/AGGTCG	0.0422424	AAAAAC/GTTTTT	0.0397209	AATAGT/ACTATT	0.0412242	AACAAT/ATTGTT	0.0444092	AATGAT/ATCATT	0.0451843	AATCAC/ATTGTG	0.0404241	AATACC/ATTGGT	0.0442303	AATACC/ATTGGT	0.0432139	AAGAGG/CCTCTT	0.0381595	ACTGCT/AGCAGT	0.0300247	AAAAAT/ATTTTT	0.0367993	ACTGCT/AGCAGT	0.0317601	AACCCT/AGGGTT	0.0383968	AAGAGC/CTCTTG	0.0369075	AGAGGG/CCCTCT	0.030399
AAGGAG/CCTTCT	0.0406632	AAAAAG/CTTTTT	0.0375738	AAAGCC/CTTTGG	0.0387258	AAGAGG/CCTCTT	0.0428232	AAGGAG/CCTTCT	0.044788	AAAAAG/CTTTTT	0.0314778	AACACC/GGTGTT	0.0295599	AACACC/GGTGTT	0.0286645	AAAAAG/CTTTTT	0.034991	ACATAT/ATATGT	0.0256093	ACCCCC/GGGGGT	0.0201113	AAGAGG/CCTCTT	0.0294535	AACTAG/AGTTCT	0.0363759	AACTAG/AGTTCT	0.03108	AATACG/ATTCGT	0.0278657
AAATCC/ATTTGG	0.0331623	AATAGT/ACTATT	0.0268384	ACGATG/ATCGTC	0.0324797	AAAAAG/CTTTTT	0.0340999	ACGATG/ATCGTC	0.0317083	AATAGT/ACTATT	0.0291584	AAATAC/ATTTGT	0.0264944	AACTCC/AGTTGG	0.0271444	AAGGAG/CCTTCT	0.031547	AACAAT/ATTGTT	0.0252561	AAAGCC/CTTTGG	0.0188276	AAATCC/ATTTGG	0.0276792	AATCCG/ATTCGG	0.0249242	AAGGGC/CCCTTG	0.0275835	AGGGGG/CCCCCT	0.0158328
AAGCCG/CGGCTT	0.0303987	AAGCCG/CGGCTT	0.0241546	ACACGC/CGTGTG	0.028732	AACAGC/CTGTTG	0.0285488	ACATAT/ATATGT	0.0305192	AAATCC/ATTTGG	0.0202121	ACCACT/AGTGGT	0.0208014	AAATAC/ATTTGT	0.0260586	AATACC/ATTGGT	0.0305827	AAGAGG/CCTCTT	0.0222536	AAAAAC/GTTTTT	0.0175439	AACCGG/CCGGTT	0.0204045	AAATCC/ATTTGG	0.0239138	AAATCC/ATTTGG	0.0252525	AAAGAG/CTCTTT	0.0151995
AAAAAC/GTTTTT	0.0288196	AATCAC/ATTGTG	0.0241546	ACCCCC/GGGGGT	0.028732	AATAGT/ACTATT	0.0229976	AAAGCC/CTTTGG	0.0281411	AATAGG/ATTCCT	0.0202121	AACTCC/AGTTGG	0.0194876	AAATAT/ATATTT	0.0232356	AATACT/AGTATT	0.0209395	AAGGAG/CCTTCT	0.0222536	ACGGCT/AGCCGT	0.0141207	AGATAT/ATATCT	0.0166785	AAGGGC/CCCTTG	0.0222297	ACCCTC/AGGGTG	0.0221445	ACATAT/ATATGT	0.0139329

## Sheet: S5 Table
Supplementary Table S5. The chromosome-by-chromosome distribution of imperfect microsatellite in the eggplant genome
Chromosome	Mbp		Mono-	Di-	Tri-	Tetra-	Penta-	Hexa-		Total imperfect	SSR/Mbp
E01	103.9		1339	6031	4866	1562	2593	1041		17432	167.777
E02	58.84		550	3437	2771	785	1341	569		9453	160.656
E03	69.95		1107	3861	2879	1289	1994	874		12004	171.608
E04	74.24		849	4302	3445	1184	1983	762		12525	168.71
E05	33.85		538	2270	1600	667	1202	445		6722	198.582
E06	79.27		1028	4635	3744	1355	1954	824		13540	170.809
E07	99.84		914	5557	4507	1409	2311	919		15617	156.42
E08	76.81		847	4371	3204	1177	1977	780		12356	160.864
E09	28.26		588	1947	1478	668	922	391		5994	212.102
E10	77.1		852	4750	3892	1159	1935	877		13465	174.643
E11	49.61		604	3390	2684	830	1350	565		9423	189.942
E12	73.88		728	3868	3402	1018	1808	721		11545	156.267
E00	233		1947	14094	11401	3143	5314	2432		38331	164.511
Total	1058.55		11891	62513	49873	16246	26684	11200		178407	168.539

## Sheet: S6 Table
Supplementary Table S6. The chromosome-by-chromosome distribution of perfect and imperfect microsatellite in the eggplant gene
Chromosome		PERFECT								IMPERFECT
		Mono-	Di-	Tri-	Tetra-	Penta-	Hexa-	Total		Mono-	Di-	Tri-	Tetra-	Penta-	Hexa-	Total
E01		19	34	197	20	7	23	300		19	42	213	38	39	81	432
E02		9	11	56	11	1	4	92		9	13	56	16	8	24	126
E03		29	35	155	10	2	25	256		35	47	166	21	24	69	362
E04		20	22	132	14	2	9	199		25	28	143	27	22	34	279
E05		22	19	96	6	2	17	162		22	20	105	11	18	42	218
E06		30	20	128	14	4	19	215		32	27	139	21	26	58	303
E07		12	15	121	6	0	18	172		13	18	134	14	21	52	252
E08		13	16	113	12	3	9	166		14	20	120	20	18	45	237
E09		10	17	113	6	0	6	152		12	23	122	14	15	41	227
E10		14	22	115	7	5	18	181		15	25	138	12	21	53	264
E11		11	21	114	8	2	11	167		12	25	128	17	14	39	235
E12		9	16	123	6	2	17	173		10	23	131	11	20	57	252
E00		17	24	143	16	2	12	214		17	40	160	25	26	69	337
Total		215	272	1606	136	32	188	2449		235	351	1755	247	272	664	3524

## Sheet: S7 Table 
Supplementary Table S7. GO categorisation of the eggplant genes containing SSRs and over-representation of GO-terms. The significance level threshold was placed at p-value < e−5 and false discovery rate (FDR) < 0.01. (P = biological processes, F = molecular functions)
GO term	Ontology category	Description	Number in input list	Number in BG/Ref	p-value	FDR
GO:0080090	P	regulation of primary metabolic process	97	602	6.1e-13	6e-11
GO:0060255	P	regulation of macromolecule metabolic process	97	607	9.4e-13	6e-11
GO:0009889	P	regulation of biosynthetic process	97	601	5.6e-13	6e-11
GO:0010556	P	regulation of macromolecule biosynthetic process	97	601	5.6e-13	6e-11
GO:0031326	P	regulation of cellular biosynthetic process	97	601	5.6e-13	6e-11
GO:0031323	P	regulation of cellular metabolic process	97	606	8.7e-13	6e-11
GO:0045449	P	regulation of transcription	96	599	1.1e-12	6e-11
GO:0010468	P	regulation of gene expression	97	606	8.7e-13	6e-11
GO:0019219	P	regulation of nucleobase, nucleoside, nucleotide and nucleic acid metabolic process	96	600	1.2e-12	6e-11
GO:0051171	P	regulation of nitrogen compound metabolic process	96	600	1.2e-12	6e-11
GO:0019222	P	regulation of metabolic process	97	611	1.3e-12	6.2e-11
GO:0050794	P	regulation of cellular process	109	736	2.6e-12	1.1e-10
GO:0050789	P	regulation of biological process	109	742	4e-12	1.5e-10
GO:0006350	P	transcription	101	663	4e-12	1.5e-10
GO:0065007	P	biological regulation	110	768	1.3e-11	4.4e-10
GO:0034645	P	cellular macromolecule biosynthetic process	105	760	2.4e-10	7.8e-09
GO:0009059	P	macromolecule biosynthetic process	105	762	2.8e-10	8.4e-09
GO:0044249	P	cellular biosynthetic process	113	899	6.6e-09	1.9e-07
GO:0006351	P	transcription, DNA-dependent	52	299	1.8e-08	4.5e-07
GO:0032774	P	RNA biosynthetic process	52	299	1.8e-08	4.5e-07
GO:0010467	P	gene expression	106	852	3.2e-08	7.9e-07
GO:0006355	P	regulation of transcription, DNA-dependent	50	292	5.1e-08	1.1e-06
GO:0051252	P	regulation of RNA metabolic process	50	292	5.1e-08	1.1e-06
GO:0009058	P	biosynthetic process	115	965	6.7e-08	1.4e-06
GO:0006139	P	nucleobase, nucleoside, nucleotide and nucleic acid metabolic process	113	1054	9e-06	0.00018
GO:0006807	P	nitrogen compound metabolic process	119	1153	2.5e-05	0.00049
GO:0016070	P	RNA metabolic process	55	465	0.00022	0.0042
GO:0044260	P	cellular macromolecule metabolic process	155	1688	0.00034	0.0063
GO:0003677	F	DNA binding	199	1425	2.2e-19	2e-16
GO:0003676	F	nucleic acid binding	263	2178	6.5e-18	3e-15
GO:0005488	F	binding	687	8209	1.4e-10	4.3e-08
GO:0030528	F	transcription regulator activity	114	926	1.6e-08	3.7e-06
GO:0003700	F	transcription factor activity	92	728	1.4e-07	2.7e-05
GO:0016762	F	xyloglucan:xyloglucosyl transferase activity	7	12	0.00012	18
GO:0003680	F	AT DNA binding	5	9	0.0014	0.18
GO:0042803	F	protein homodimerization activity	19	142	8	0.84
GO:0008514	F	organic anion transmembrane transporter activity	5	15	0.0077	0.84
GO:0046983	F	protein dimerization activity	30	266	0.0098	0.92
